# Supplementary material for: Observation of Histone H2AX Phosphorylation by Radiation-Induced Bystander Response Using Titanium Characteristic X-ray Microbeam
Source: Biology (Basel). 2023 May 18;12(5):734. doi: 10.3390/biology12050734 (PMC10215796; doi:10.3390/biology12050734)
Supplement: Supplementary file 1 [file biology-12-00734-s001.zip]

Archive with 2 entries (2 files):
- biology-2345191_Figure S1.pdf
- biology-2345191_Figure S2.pdf
